# Supplementary material for: Soil Microbial Adaptation and Biogeochemical Feedback in Degraded Alpine Meadows of the Qinghai–Tibetan Plateau
Source: Microorganisms. 2025 May 16;13(5):1142. doi: 10.3390/microorganisms13051142 (PMC12114374; doi:10.3390/microorganisms13051142)
Supplement: Supplementary file 1 [file microorganisms-13-01142-s001.zip]

Archive with 1 entries (1 files):
- microorganisms-3583857-supplementary.pdf
